# Supplementary material for: Geographically multifarious phenotypic divergence during speciation
Source: Ecol Evol. 2013 Feb 4;3(3):595–613. doi: 10.1002/ece3.445 (PMC3605849; doi:10.1002/ece3.445)
Supplement: Supplementary file 2 [file ece30003-0595-SD5.txt]

51
Supplemental figures908
Supplementary Figure S1 Population sample locations for L. idas (yellow tri-
angles), L. melissa (blue circles), Jackson Hole Lycaeides (orange squares) and
a population with unknown taxonomic designations (green diamond). See Table
1 for population abbreviations.
      
     
 A BCD
EF
   
  
   
    
E  
  
    E
   
  
   
 E 
E     EE52
Supplementary Figure S2 Photograph depicting the wing pattern characters
measured in this study. These characters are labeled a1, b2 (the orange portion) of a1,
a2, b2 of a2, a3, b2 of a3, a4, b2 of a4, a5, b2 of a5, a6, b2 of a6, Cu2(3), M, Sc(3), Sc,
Rs, M1, M2, M3, Cu1, Cu2 + 1A, 2A, and c. Wing aurorae include the orange, black, and
iridescent blue pattern elements near the wing margins (i.e., elements a2, a3, a4, a5, and
a6). The orange portion of each aurorae is referred to as the b2 aurorae region.
Supplementary Figure S3 Individual-level oviposition preferences for Lander
(A) and Victor (B) from OP2. Points and error bars denote the median and 95% ETPI
for individual preference estimates. Preference is given for A. miser hylophilus. Dashed gray
lines denote point estimates (median of the posterior probability distribution) for population-
level oviposition preference.
A. Lander
Individual
Oviposition probability
0.0
0.2
0.4
0.6
0.8
1.0
B. Victor
Individual
0.0
0.2
0.4
0.6
0.8
1.053
Supplementary Figure S4 Position measurements of wing pattern models ap-
proached by male Lycaeides. See Fig. 3 for details.
−5 0 5 10
−4
−2
0
2
4
PC2
VIC
KL =  13.928
P =  0.241
−6 −4 −2 0 2 4 6
−4
−2
0
2
4 BCR
KL =  0.021
P =  0.707
−5 0 5 10
−4
−2
0
2
4
PC2
BTB
KL =  0.052
P =  0.41
−5 0 5 10
−4
−2
0
2
4 MRF
KL =  0.032
P =  0.552
−6 −4 −2 0 2 4 6
−4
−2
0
2
PC1
PC2
BNP
KL =  0.15
P =  0.928
−5 0 5 10
−4
−2
0
2
4
PC1
TRL
KL =  1.034
P =  0.039
